# Supplementary material for: Prolonged effect of antibiotic therapy on the gut microbiota composition, functionality, and antibiotic resistance genes’ profiles in healthy stool donors
Source: Front Microbiol. 2025 May 9;16:1589704. doi: 10.3389/fmicb.2025.1589704 (PMC12098650; doi:10.3389/fmicb.2025.1589704)
Supplement: Supplementary file 1 [file Supplementary_file_1.zip]

Archive with 2 entries (2 files):
- Supplementary Figures.PDF
- Supplementary Tables.PDF
